# Supplementary material for: Concept and development of an interactive tool for trial recruitment planning and management
Source: Trials. 2021 Mar 6;22:189. doi: 10.1186/s13063-021-05112-z (PMC7936448; doi:10.1186/s13063-021-05112-z)
Supplement: Supplementary file 1 — Additional file 1. [file 13063_2021_5112_MOESM1_ESM.zip]

Archive with 3 entries (3 files):
- Revised_Supplementary Material A_GOF TestsR2.docx
- Supplementary Material A_Figure 1R2.png
- Supplementary Material B_Simulation modelR2.docx
